# Supplementary material for: In Vivo Evaluation of ECP Peptide Analogues for the Treatment of Acinetobacter baumannii Infection
Source: Biomedicines. 2022 Feb 5;10(2):386. doi: 10.3390/biomedicines10020386 (PMC8962335; doi:10.3390/biomedicines10020386)
Supplement: Supplementary file 1 [file biomedicines-10-00386-s001.zip]

Archive with 1 entries (1 files):
- biomedicines-1553351-supplementary.pdf
